# Supplementary material for: Proof-of-Concept Human Organ-on-Chip Study: First Step of Platform to Assess Neuro-Immunological Communication Involved in Inflammatory Bowel Diseases
Source: Int J Mol Sci. 2023 Jun 24;24(13):10568. doi: 10.3390/ijms241310568 (PMC10341384; doi:10.3390/ijms241310568)
Supplement: Supplementary file 1 [file ijms-24-10568-s001.zip]

Archive with 1 entries (1 files):
- ijms-2444716-supplementary.pdf
